# Supplementary material for: Contrast‐Enhanced Ultrasound (CEUS) Reveals Perfusion of Human Bone in Acute Fracture Healing: A Pilot Study
Source: J Orthop Res. 2025 Dec 13;44(1):e70100. doi: 10.1002/jor.70100 (PMC12701634; doi:10.1002/jor.70100)
Supplement: Supplementary file 10 — JOR70100‐Supporting material files. [file JOR-44-0-s004.zip]

Archive with 2 entries (2 files):
- JOR70100-Supplementary material.zip
- JOR70100 -- Supplementary material has been Received.msg
